# Supplementary material for: Chronic Voluntary Alcohol Consumption Alters Promoter Methylation and Expression of Fgf-2 and Fgfr1
Source: Int J Mol Sci. 2023 Feb 7;24(4):3336. doi: 10.3390/ijms24043336 (PMC9963845; doi:10.3390/ijms24043336)
Supplement: Supplementary file 1 [file ijms-24-03336-s001.zip]

Archive with 3 entries (3 files):
- Revision_Herburg et al., 2023_Supplementary files.pdf
- Supplemental Excel File S1.pdf
- Supplemental Excel File S2.pdf
